# Supplementary material for: Rbm24a Is Necessary for Hair Cell Development Through Regulating mRNA Stability in Zebrafish
Source: Front Cell Dev Biol. 2020 Dec 17;8:604026. doi: 10.3389/fcell.2020.604026 (PMC7773828; doi:10.3389/fcell.2020.604026)
Supplement: Supplementary file 2 [file Table_1.XLSX]

## Sheet: Sheet1
Primers used in in situ hybridization
Primer name	Sequences
rbm24a-hyb-F	ATGCATACCACGCAAAAGGA
rbm24a-hyb-R	TGCATGCGTTCGGCTTGCA
dfna5b-hyb-F	TAGACGAGATGAGTAAGCCA
dfna5b-hyb-R	TTTGTAGATTGTCCACCTGC
dfna5a-hyb-F	TCCCAAGAGGATTAGGCACT
dfna5a-hyb-R	TACTTGGCTTGCTTGCTGC
myo7aa-hyb-F	TTTCAGGTCCTAGTTTACCCA
myo7aa-hyb-R	TGTTTGATGGGCTCTCGA
enosf1-hyb-F	TGAAGCAATCACCTGGGTAA
enosf1-hyb-R	TGAAGGTGATCCACGAACTC
dnah7-hyb-F	GGGATGAATGCCAATGCT
dnah7-hyb-R	TTTGGGAAATGACTCTGCC
casp6a-hyb-F	ATGGCAAGTCACACT
casp6a-hyb-R	TTACTTTTTGGGCCTG
epcam-hyb-F	TCTTCCACGCAAACCCTT
epcam-hyb-R	ATGGTGAAGGTGGGTGCT
smpx-hyb-F	GCACTTTCCTTTTAACACCAG
smpx-hyb-R	CCATCCCTTAAAGTTGAGCA
