# Supplementary material for: Rbm24a Is Necessary for Hair Cell Development Through Regulating mRNA Stability in Zebrafish
Source: Front Cell Dev Biol. 2020 Dec 17;8:604026. doi: 10.3389/fcell.2020.604026 (PMC7773828; doi:10.3389/fcell.2020.604026)
Supplement: Supplementary file 3 [file Table_2.XLSX]

## Sheet: Sheet1
Primers used in semi-quantitative PCR and qPCR
Primer name	Sequences
si:ch211-108d22.2-F	CTTTCTGCAGCTCTGGGTGA
si:ch211-108d22.2-R	TTTGGGAGCAGCAGATCCAG
si:dkey-271j15.3-semi-F	TGAAGCAAGACGCCACAG
si:dkey-271j15.3-semi-R	ACACTTCAATGCTTAAAATTACAG
si:dkey-271j15.3-qPCR-F	CTACCTTGGTGAGGATGAGGC
si:dkey-271j15.3-qPCR-R	GTTCCATCCACAACGATGCC
Dfna5b-F	TACAGTCAAACAACCACGAG
Dfna5b-R	CCACAACTGGATTTATGGGA
epcam-semi-F	TCTTCCACGCAAACCCTT
epcam-semi-R	ATGGTGAAGGTGGGTGCT
epcam-qPCR-F	ACTCGTGCTCATGCAGTCTT
epcam-qPCR-R	CTGGTGGTTACAGGCACGAT
Casp6a-F	CATCTGGCAGGCTTGTCG
Casp6a-R	AGTTCTGAACCATAACGCCTC
lrrc23-F	GCTCAGAGGAAATTGTTTGGA
lrrc23-R	GTGTTTGCCCTACACTTGCC
enosf1-F	ATGCCAAATACATTCCACCA
enosf1-R	AATCAGGACAACCTGACAGG
dnah7-semi-F	CTTTTTCACTCAGGCGTTTC
dnah7-semi-R	ACCTTTACTGATGTGAAGCAC
dnah7-qPCR-F	CACTGCTCGGCTTCTAGTGT
dnah7-qPCR-R	GCCTACCTTGTGAGTCTCCG
cyp2aa7-semi-F	GGGCTCAGGTTCTGTCTTGG
cyp2aa7-semi-R	ACTATACCCACGACGCCATC
cyp2aa7-qPCR-F	GGATGGCGTCGTGGGTATAG
cyp2aa7-qPCR-R	CTGTGTCTCTACAGCTGTGCT
smpx-F	GCACTTTCCTTTTAACACCAG
smpx-R	CCCATCTGAGTTCACTCTTTA
β-actin-F	CACAGTGCTGTCTGGAGGTAC
β-actin-R	GAGGGCAAAGTGGTAAACG
rbm24a-F	TACCACGCAAAAGGACACCA
rbm24a-R	GTCGATGATGGGGTTTGGGT
cdh23-F	TCAGGCCACTAAACCAGAGGA
cdh23-R	TTCCCCGACCGCCGATG
