# Supplementary material for: Rbm24a Is Necessary for Hair Cell Development Through Regulating mRNA Stability in Zebrafish
Source: Front Cell Dev Biol. 2020 Dec 17;8:604026. doi: 10.3389/fcell.2020.604026 (PMC7773828; doi:10.3389/fcell.2020.604026)
Supplement: Supplementary file 4 [file Table_3.XLSX]

## Sheet: Sheet1
Primers used in RIP
Primer name	Sequences
casp6a-RIP-F	AGTGTTTAGGCCTATTACTGGTACA
casp6a-RIP-R	CAGGGGTGAAATAGGTTCCCT
lrrc23-RIP-F	TTAATAAAGTCTAGACTGGCT
lrrc23-RIP-R	CATAGAAATGGTTTAATATTCC
enosf1-RIP-F	TCCTGATTGACTTAAAGGGC
enosf1-RIP-R	TGCACAGATAAAATTCCCCA
dnah7-RIP-F	CTAGTGTGCTTCACATCAGT
dnah7-RIP-R	CTTGTGAGTCTCCGCTTATT
smpx-RIP-F	TGCTTCAGGCTTGTCTTGCT
smpx-RIP-R	GCGCCGTTTGAAATCCAGTT
